# Supplementary material for: Invasive patterns of Biomphalaria straminea revealed by genetic mapping in the Greater Bay Area, China
Source: Infect Dis Poverty. 2026 Jan 15;15:9. doi: 10.1186/s40249-025-01411-8 (PMC12805737; doi:10.1186/s40249-025-01411-8)
Supplement: Supplementary file 1 — Supplementary material 1. Sampling locations of Biomphalaria straminea populations in China. [file 40249_2025_1411_MOESM1_ESM.xlsx]

## Sheet: Sheet1
Species	Longitude	Latitude	Source
Biomphalaria straminea	114.1	22.6	GBIF
Biomphalaria straminea	114.1	22.7
Biomphalaria straminea	114.4	22.6
Biomphalaria straminea	114.2	22.6
Biomphalaria straminea	114.2	22.4
Biomphalaria straminea	104.7	38.1
Biomphalaria straminea	114.05	22.73	[14]
Biomphalaria straminea	113.9	22.55
Biomphalaria straminea	114.073	22.55
Biomphalaria straminea	114.35	22.73
Biomphalaria straminea	114.42	22.63
Biomphalaria straminea	113.892	22.9898	[41]
Biomphalaria straminea	114.109	22.8111
Biomphalaria straminea	114.098	22.9163
Biomphalaria straminea	114.499	22.8911
Biomphalaria straminea	114.052	22.5226
Biomphalaria straminea	114.278	22.7262
Biomphalaria straminea	113.893	22.6039
Biomphalaria straminea	113.927	22.5847
Biomphalaria straminea	113.885	22.5866
Biomphalaria straminea	113.918	22.5694
Biomphalaria straminea	113.89	22.5867
Biomphalaria straminea	113.902	22.5746
Biomphalaria straminea	114.432	22.6401
Biomphalaria straminea	114.223	22.7244
Biomphalaria straminea	114.415	22.6568
Biomphalaria straminea	114.414	22.6191
Biomphalaria straminea	114.423	22.6456
Biomphalaria straminea	114.482	22.6025
Biomphalaria straminea	114.489	22.5918
Biomphalaria straminea	114.053	22.5622
Biomphalaria straminea	114.036	22.5279
Biomphalaria straminea	114.274	22.738
Biomphalaria straminea	114.284	22.735
Biomphalaria straminea	114.229	22.7086
Biomphalaria straminea	114.271	22.7272
Biomphalaria straminea	114.23	22.6666
Biomphalaria straminea	114.066	22.7444
Biomphalaria straminea	114.065	22.7137
Biomphalaria straminea	114.044	22.6709
Biomphalaria straminea	114.054	22.6055
Biomphalaria straminea	114.046	22.6475
Biomphalaria straminea	113.917	22.5382
Biomphalaria straminea	113.969	22.5951
Biomphalaria straminea	114.423	22.7004
Biomphalaria straminea	114.351	22.6951
Biomphalaria straminea	114.344	22.6948
Biomphalaria straminea	114.348	22.6798
Biomphalaria straminea	114.339	22.6929
Biomphalaria straminea	114.175	22.5704
Biomphalaria straminea	114.235	22.5584
Biomphalaria straminea	114.42	22.626	[56]
Biomphalaria straminea	114.14	22.626
Biomphalaria straminea	114.095	22.9222
Biomphalaria straminea	114.112	22.5265
Biomphalaria straminea	114.166	22.5166
Biomphalaria straminea	114.119	22.506
Biomphalaria straminea	114.136	22.5075
Biomphalaria straminea	114.032	22.4555
Biomphalaria straminea	114.067	22.4337
Biomphalaria straminea	113.985	22.415
Biomphalaria straminea	114.24	22.3335
Biomphalaria straminea	113.675	23.149
Biomphalaria straminea	113.954	22.583
Biomphalaria straminea	114.149	22.554
Biomphalaria straminea	114.35	22.84
Biomphalaria straminea	114.048	22.724
Biomphalaria straminea	114.146	22.563
Biomphalaria straminea	114.358	22.684
Biomphalaria straminea	114.414	22.628
Biomphalaria straminea	114.245	22.6
Biomphalaria straminea	114.243	22.3806	This study
Biomphalaria straminea	114.241	22.3655
Biomphalaria straminea	114.156	22.6324
Biomphalaria straminea	113.949	22.5778
Biomphalaria straminea	113.95	22.5667
Biomphalaria straminea	114.079	22.9128
Biomphalaria straminea	114.129	22.8529
Biomphalaria straminea	113.963	22.3706
