# Supplementary material for: Invasive patterns of Biomphalaria straminea revealed by genetic mapping in the Greater Bay Area, China
Source: Infect Dis Poverty. 2026 Jan 15;15:9. doi: 10.1186/s40249-025-01411-8 (PMC12805737; doi:10.1186/s40249-025-01411-8)
Supplement: Supplementary file 2 — Supplementary material 2. The ddRAD nucleotide barcodes used in this study [file 40249_2025_1411_MOESM2_ESM.xlsx]

## Sheet: Sheet1
Variable code	Environmental factor
Bio 1	Annual Mean Temperature
Bio 2	Mean Diurnal Range
Bio 3	Isothermality
Bio 4	Temperature Seasonality
Bio 5	Max Temperature of Warmest Month
Bio 6	Min Temperature of Coldest Month
Bio 7	Temperature Annual Range
Bio 8	Mean Temperature of Wettest Quarter
Bio 9	Mean Temperature of Driest Quarter
Bio 10	Mean Temperature of Warmest Quarter
Bio 11	Mean Temperature of Coldest Quarter
Bio 12	Annual Precipitation
Bio 13	Precipitation of Wettest Month
Bio 14	Precipitation of Driest Month
Bio 15	Precipitation Seasonality
Bio 16	Precipitation of Wettest Quarter
Bio 17	Precipitation of Driest Quarter
Bio 18	Precipitation of Warmest Quarter
Bio 19	Precipitation of Coldest Quarter
