# Supplementary material for: Invasive patterns of Biomphalaria straminea revealed by genetic mapping in the Greater Bay Area, China
Source: Infect Dis Poverty. 2026 Jan 15;15:9. doi: 10.1186/s40249-025-01411-8 (PMC12805737; doi:10.1186/s40249-025-01411-8)
Supplement: Supplementary file 4 — Supplementary material 4. Distribution points of Biomphalaria straminea used in the MaxEnt model. [file 40249_2025_1411_MOESM4_ESM.xlsx]

## Sheet: Sheet1
Sample	Raw reads	Clean reads	Raw base (G)	Clean base (G)	Effective rate (%)	Q30 (%)	GC content (%)
1-1	80381979	29741837	24.11	8.92	37	92.23	43.19
1-2	86314824	34093954	25.89	10.23	39.5	92.26	43.16
1-3	74654932	26459460	22.4	7.94	35.44	92.31	44.1
1-4	83604638	25745926	25.08	7.72	30.79	92.64	44.98
2-1	82527789	37847933	24.76	11.35	45.86	93.69	46.09
2-2	111681370	54052044	33.5	16.22	48.4	93.47	46.13
2-3	99841956	46724527	29.95	14.02	46.8	93.28	45.82
2-4	141141801	62815770	42.34	18.84	44.51	93.51	44.71
3-1	65782973	21155038	19.73	6.35	32.16	92.53	43.97
3-2	70853769	24084458	21.26	7.22	33.99	92.44	44.58
3-3	73501562	27147432	22.05	8.14	36.93	91.91	43.97
3-4	96193166	36733556	28.86	11.02	38.19	92.41	44.42
4-1	74438102	40791168	22.33	12.24	54.8	89.91	44.17
4-2	84700272	40713278	25.41	12.21	48.07	90.39	44.09
4-3	75179886	43216141	22.55	12.96	57.48	89.08	45.8
4-4	107215742	57797637	32.16	17.34	53.91	90.35	44.26
Total	1408014761	609120159	422.38	182.72	42.7394	92.0256	44.59
