# Supplementary material for: Invasive patterns of Biomphalaria straminea revealed by genetic mapping in the Greater Bay Area, China
Source: Infect Dis Poverty. 2026 Jan 15;15:9. doi: 10.1186/s40249-025-01411-8 (PMC12805737; doi:10.1186/s40249-025-01411-8)
Supplement: Supplementary file 5 — Supplementary material 5. Description of 19 environmental variables used in the MaxEnt model to predict the potential distribution of Biomphalaria straminea. [file 40249_2025_1411_MOESM5_ESM.xlsx]

## Sheet: Sheet1
NO.	CHROM	POS	REF	ALT	QUAL
Bs1	NW_013193313.1	278709	A	T	999
Bs2	NW_013193352.1	186379	T	A	999
Bs3	NW_013193458.1	17193	C	A	999
Bs4	NW_013193458.1	17204	C	T	999
Bs5	NW_013193458.1	17225	G	A	999
Bs6	NW_013193567.1	3056	C	T	999
Bs7	NW_013193574.1	182309	G	T	999
Bs8	NW_013193680.1	20778	T	C	999
Bs9	NW_013193835.1	16063	T	A	999
Bs10	NW_013193893.1	368126	C	G	999
Bs11	NW_013193912.1	195879	G	T	999
Bs12	NW_013193915.1	446367	C	T	999
Bs13	NW_013194107.1	182607	A	G	999
Bs14	NW_013194107.1	182719	C	T	999
Bs15	NW_013194180.1	305482	G	A	999
Bs16	NW_013196801.1	112917	A	C	999
Bs17	NW_013196801.1	113062	A	G	999
Bs18	NW_013199234.1	99067	C	T	999
Bs19	NW_013199234.1	99100	C	T	999
Bs20	NW_013201559.1	38328	G	A	999
Bs21	NW_013207539.1	57966	T	A	999
Bs22	NW_013207539.1	57971	G	A	999
Bs23	NW_013207539.1	58063	C	G	999
Bs24	NW_013211772.1	13848	G	A	999
Bs25	NW_013221152.1	70478	A	C	999
Bs26	NW_013231001.1	51942	A	C	999
Bs27	NW_013232000.1	69311	C	G	999
Bs28	NW_013232000.1	69317	G	A	999
Bs29	NW_013233216.1	32836	T	G	999
Bs30	NW_013252774.1	10235	G	C	999
Bs31	NW_013252883.1	324747	G	A	999
Bs32	NW_013252883.1	324797	C	A	999
Bs33	NW_013258906.1	6793	A	G	999
Bs34	NW_013260196.1	6212	A	T	999
Bs35	NW_013262654.1	7642	C	T	999
Bs36	NW_013262654.1	7663	C	A	999
Bs37	NW_013272407.1	34052	C	T	999
Bs38	NW_013273180.1	15404	C	A	999
Bs39	NW_013280376.1	316323	C	T	999
Bs40	NW_013287244.1	35665	C	T	999
Bs41	NW_013287244.1	35911	G	A	999
Bs42	NW_013288983.1	3683	G	T	999
Bs43	NW_013289459.1	101409	A	T	999
Bs44	NW_013291341.1	25060	G	A	999
Bs45	NW_013309344.1	1615	C	T	999
Bs46	NW_013319902.1	60918	T	A	999
Bs47	NW_013345998.1	20279	C	G	999
Bs48	NW_013345998.1	20288	C	A	999
Bs49	NW_013345998.1	20290	C	G	999
Bs50	NW_013352297.1	18399	C	T	999
Bs51	NW_013352297.1	18429	G	A	999
Bs52	NW_013352297.1	18455	C	T	999
Bs53	NW_013365546.1	215005	C	A	999
Bs54	NW_013365546.1	215007	A	C	999
Bs55	NW_013399757.1	103445	G	A	999
Bs56	NW_013399757.1	103469	T	C	999
Bs57	NW_013404166.1	279319	C	T	999
Bs58	NW_013414107.1	594489	A	G	999
Bs59	NW_013415899.1	33189	C	T	999
Bs60	NW_013415899.1	33240	G	A	999
Bs61	NW_013417361.1	37762	C	G	999
Bs62	NW_013417361.1	37817	A	G	999
Bs63	NW_013426764.1	243474	A	T	999
Bs64	NW_013427906.1	19568	A	T	999
Bs65	NW_013430849.1	44681	C	T	999
Bs66	NW_013431629.1	15411	C	T	999
Bs67	NW_013433368.1	72255	G	A	999
Bs68	NW_013433368.1	72318	C	T	999
Bs69	NW_013464141.1	1811	G	T	999
Bs70	NW_013472988.1	7306	C	T	999
Bs71	NW_013480015.1	215213	C	A	999
Bs72	NW_013487074.1	14953	C	T	999
Bs73	NW_013487074.1	15002	A	G	999
Bs74	NW_013487074.1	68605	T	A	999
Bs75	NW_013487518.1	17040	T	C	999
Bs76	NW_013487738.1	104939	C	A	999
Bs77	NW_013505849.1	493859	T	C	999
Bs78	NW_013522097.1	11672	T	A	999
Bs79	NW_013522097.1	11737	G	T	999
Bs80	NW_013522097.1	11742	C	T	999
