# Supplementary material for: Invasive patterns of Biomphalaria straminea revealed by genetic mapping in the Greater Bay Area, China
Source: Infect Dis Poverty. 2026 Jan 15;15:9. doi: 10.1186/s40249-025-01411-8 (PMC12805737; doi:10.1186/s40249-025-01411-8)
Supplement: Supplementary file 6 — Supplementary material 6. Phylogenetic tree of COI gene among Biomphalaria. The tree was constructed by using the Maximum Likelihood method based on the Jones-Taylor-Thornton (JTT) model. The relative values (%) on branches are based on 1000 bootstrap resamplings. Planorbella trivolvis was used to form the outgroup. Biomphalaria straminea identified in the present study were shown in the square frame. [file 40249_2025_1411_MOESM6_ESM.xlsx]

## Sheet: Sheet1
Sample ID	Bs25		Bs28		Bs32		Bs37		Bs57		Bs61		Bs66		Bs76
	NGS	iPLEX assay	NGS	iPLEX assay	NGS	iPLEX assay	NGS	iPLEX assay	NGS	iPLEX assay	NGS	iPLEX assay	NGS	iPLEX assay	NGS	iPLEX assay
GDSZ01-1	AC	NA	GG	G	CC	C	CC	C	CC	C	CC	C	CT	CT	CC	NA
GDSZ01-2	AC	NA	GG	G	CC	C	CC	C	CC	C	CC	C	CC	C	CA	CA
GDSZ01-3	AC	NA	GG	G	CC	C	CC	C	CC	C	CC	C	CC	C	CC	C
GDSZ01-4	AC	CA	GG	G	CC	NA	CC	C	CC	C	CC	C	CC	C	CA	CA
GDSZ01-5	AC	NA	GG	G	CC	C	CC	C	CC	C	CC	C	CC	C	CC	C
GDSZ01-6	AC	NA	GG	G	CC	C	CC	C	CC	C	CC	C	CC	C	CC	C
GDSZ01-7	AC	CA	GG	G	CC	C	CC	C	CC	C	CC	C	CC	C	CA	CA
GDSZ01-8	CC	CA	GG	G	CC	C	CC	C	CC	C	CC	C	CC	C	CC	C
GDSZ01-9	AC	NA	GG	G	CC	C	CC	C	CC	C	CC	C	CT	NA	CA	NA
GDSZ01-10	AC	CA	GG	G	CC	C	CC	C	CC	C	CC	C	CC	CT	CA	CA
GDSZ01-11	AC	CA	GG	G	CC	C	CC	C	CC	C	CC	C	CT	NA	CA	NA
GDSZ01-12	AC	NA	GG	G	CC	C	CC	C	CC	C	CC	C	CC	C	CC	C
GDSZ01-13	AC	CA	GG	G	CC	C	CC	C	CC	C	CC	C	CT	NA	CA	CA
GDSZ01-14	AC	NA	GG	G	CC	C	CC	C	CC	C	CC	C	CC	C	CC	C
GDSZ01-15	AC	NA	GG	G	CC	C	CC	C	CC	C	CC	C	CT	NA	CC	C
GDSZ01-16	AC	NA	GG	G	CA	CA	CC	C	CC	C	CC	C	CC	C	CC	C
GDSZ01-17	AC	NA	GG	G	CA	CA	CC	C	CC	C	CC	C	CT	NA	CA	CA
GDSZ01-18	AC	CA	GG	G	CC	C	CC	C	CC	C	CC	C	CT	NA	CA	CA
GDSZ02-1	AC	CA	GG	G	CC	C	CC	C	CC	C	CC	C	CC	C	CC	C
GDSZ02-2	AA	A	GG	G	CC	C	CT	CT	CC	C	CC	C	CT	CT	CC	C
GDSZ02-3	CC	CA	GA	NA	CC	C	CC	C	CC	C	CC	C	CT	NA	CC	C
GDSZ02-4	AC	A	GA	GA	CA	CA	CT	NA	CC	C	CC	C	CC	C	CC	C
GDSZ02-5	AC	A	GA	GA	CC	C	CT	CT	CC	C	CC	C	CT	CT	CC	C
GDSZ02-6	AA	A	GA	GA	CC	C	CC	C	CC	C	CC	C	CC	C	CC	C
GDSZ02-7	AC	CA	GA	GA	CC	C	CC	C	CC	C	CC	C	CC	C	CC	C
GDSZ02-8	AA	A	GA	GA	CC	C	CC	C	CC	C	CC	C	CC	C	CC	C
GDSZ02-9	AA	A	GA	GA	CC	C	CT	CT	CC	C	CC	C	CT	NA	CC	C
GDSZ02-10	AC	NA	GG	G	CC	C	CC	C	CC	C	CC	C	CC	C	CC	C
GDSZ02-11	AA	A	GG	G	CC	C	CC	C	CC	C	CC	C	CC	C	CC	C
GDSZ02-12	AA	A	GG	G	CC	C	CC	C	CC	C	CC	C	CT	CT	CC	C
GDSZ02-13	AA	A	GG	G	CC	C	CC	C	CC	C	CC	C	CT	CT	CC	C
GDSZ02-14	CC	CA	GG	G	CC	C	CC	C	CC	C	CC	C	CC	C	CC	C
GDSZ02-15	AC	CA	GG	G	CC	C	CC	C	CC	C	CC	C	CT	C	CC	C
GDSZ02-16	AA	A	GG	G	CC	C	CC	C	CC	C	CC	C	CT	CT	CC	C
GDSZ02-17	AA	A	GG	G	CC	NA	CT	CT	CC	C	CC	C	CC	NA	CC	C
GDSZ02-18	AC	CA	GA	GA	CC	C	CC	C	CC	C	CC	C	CT	CT	CC	C
GDSZ02-19	AA	A	GA	GA	CA	CA	CC	C	CC	C	CC	C	CT	CT	CC	C
GDSZ02-20	AA	A	GA	GA	CC	C	CC	C	CC	C	CC	C	CT	CT	CC	C
GDSZ02-21	AA	A	GA	GA	CC	C	CT	CT	CC	C	CC	C	CT	CT	CC	C
GDSZ02-22	AA	NA	GA	GA	CC	C	CC	C	CC	C	CC	C	CT	CT	CA	CA
GDSZ02-23	AA	A	GA	GA	CC	NA	CC	C	CC	C	CC	C	CC	C	CC	C
GDSZ02-24	AA	A	GG	G	CC	C	CC	C	CC	C	CC	C	CT	CT	CC	C
GDSZ02-25	AC	NA	GA	GA	CA	CA	CC	C	CC	C	CC	C	CT	NA	CC	C
GDSZ02-26	AA	A	GA	GA	CC	C	CC	C	CC	C	CC	C	CT	CT	CC	C
GDSZ02-27	AA	NA	GA	GA	CC	C	CC	C	CC	C	CC	C	CT	CT	CC	C
GDSZ02-28	AC	NA	GA	NA	CC	C	CC	C	CC	C	CC	C	CC	C	CC	C
GDSZ02-29	AC	NA	GA	GA	CC	C	CC	C	CC	C	CC	C	CT	CT	CC	C
GDSZ02-30	AC	NA	GA	GA	CC	C	CT	CT	CC	C	CC	C	CT	CT	CC	C
GDSZ02-31	AC	CA	AA	A	CC	C	CC	C	CC	C	CC	C	CC	C	CC	C
GDSZ02-32	AC	NA	GA	GA	CC	C	CC	C	CC	C	CC	C	CC	C	CC	C
GDSZ02-33	AC	CA	GA	NA	CC	C	CC	C	CC	C	CC	C	CT	CT	CC	C
GDSZ03-1	AA	A	GG	G	CA	CA	CT	CT	CC	C	CG	NA	CT	NA	CC	C
GDSZ03-2	AA	A	GG	G	CC	C	CT	CT	CC	C	CG	NA	CC	C	CA	CA
GDSZ03-3	AA	A	GG	G	CC	CA	CC	C	CC	C	CC	C	CT	CT	CA	CA
GDSZ03-4	AA	A	GG	G	CC	C	CC	C	CC	C	CG	CG	CC	C	CA	CA
GDSZ03-5	AA	A	GG	G	CC	C	CC	C	CC	C	CG	G	CT	CT	CA	CA
GDSZ03-6	AA	A	GG	G	CC	C	CC	C	CC	C	GG	G	CC	C	CA	CA
GDSZ03-7	AA	A	GG	G	CC	C	CC	C	CC	C	GG	G	CC	C	CC	C
GDSZ03-8	AA	A	GG	G	CC	C	CC	C	CC	C	CG	CG	CC	C	CC	C
GDSZ03-9	AA	A	GG	G	CC	NA	CT	NA	CT	NA	CG	NA	CC	NA	CA	CA
GDSZ03-10	AA	A	GG	G	CC	C	CT	CT	CT	TC	CC	CG	CC	C	CA	CA
GDSZ03-11	AA	A	GG	G	CC	C	CT	CT	CC	C	CG	CG	CC	C	CA	CA
GDSZ03-12	AA	A	GG	G	CA	CA	CC	C	CC	C	CC	NA	CT	CT	CA	CA
GDSZ03-13	AA	A	GG	G	CA	CA	CT	CT	CT	NA	CC	C	CC	C	CA	CA
GDSZ03-14	AA	A	GG	G	CA	CA	CC	NA	CC	C	CC	C	CC	C	CA	CA
GDSZ03-15	AA	A	GG	G	CC	C	CC	C	CC	C	CG	CG	CT	CT	CC	CA
GDSZ03-16	AA	A	GG	G	CC	C	CT	NA	CT	TC	CG	NA	CC	C	CA	CA
GDSZ03-17	AA	A	GG	G	CA	CA	CT	NA	CT	NA	CG	CG	CT	CT	CC	C
GDSZ03-18	AA	A	GG	G	CA	CA	CT	CT	CC	C	CG	NA	CT	CT	CC	C
GDSZ03-19	AA	A	GG	G	CC	NA	CT	CT	CT	TC	CG	NA	CC	NA	CA	CA
GDSZ03-20	AA	A	GG	G	CC	C	CC	C	CC	C	CG	CG	CC	NA	CA	CA
GDSZ03-21	AA	A	GG	G	CC	NA	CC	NA	CC	NA	CG	CG	CT	NA	CA	CA
GDSZ03-22	AA	A	GG	G	CC	C	CC	C	CT	NA	CG	CG	CT	NA	CA	CA
GDSZ03-23	AA	A	GG	G	CA	CA	CT	CT	CC	C	CC	NA	CC	NA	CA	CA
GDSZ03-24	AA	A	GG	G	CC	CA	CT	CT	CC	C	CC	C	CC	C	CC	C
GDSZ03-25	AA	A	GG	G	CC	C	CC	C	CT	NA	CG	CG	CC	C	CA	CA
GDSZ03-26	AC	NA	GG	G	CC	C	CC	C	CT	TC	CC	C	CT	CT	CA	NA
GDSZ03-27	AC	NA	GG	G	CC	C	CT	NA	CC	C	CC	C	CC	C	CA	CA
GDSZ03-28	AA	A	GG	G	CC	NA	CC	C	CT	TC	CG	NA	CC	C	CA	CA
GDSZ03-29	AA	A	GG	G	CC	C	CT	CT	CC	C	CC	C	CC	C	CC	C
GDSZ03-30	AA	A	GG	G	CC	C	CC	C	CC	C	CG	NA	CT	NA	CA	CA
GDSZ03-31	AA	A	GG	G	CC	C	CC	C	CC	C	CG	NA	CT	NA	CA	CA
GDSZ03-32	AA	A	GG	G	CC	NA	CC	C	CT	TC	CG	CG	CC	C	CA	CA
GDSZ03-33	AA	A	GG	G	CC	C	CC	C	CT	TC	CG	CG	CC	C	CA	CA
GDSZ03-34	AA	A	GG	G	CC	C	CT	CT	CT	TC	CC	C	CT	CT	CA	CA
GDSZ03-35	AA	A	GG	G	CC	C	CC	C	CC	C	CG	CG	CC	C	CA	NA
GDSZ03-36	AA	A	GG	G	CC	C	CC	C	CT	TC	CC	CG	CC	C	CC	C
GDSZ03-37	AC	NA	GG	G	CC	NA	CC	C	CT	NA	CC	NA	CC	NA	CA	CA
GDSZ03-38	AC	A	GG	G	CA	CA	CC	C	CT	TC	CG	CG	CC	C	CA	CA
GDSZ03-39	AC	CA	GG	G	CC	C	CT	CT	CT	TC	CG	NA	CT	CT	CC	C
GDSZ03-40	AC	NA	GG	G	CC	C	CC	C	CT	TC	CG	CG	CC	C	CA	CA
GDSZ03-41	AA	A	GG	G	CC	C	CC	C	CC	C	CG	NA	CT	CT	CA	CA
GDSZ03-42	AC	NA	GG	G	CC	C	CC	C	CT	TC	CG	CG	CC	C	CC	C
GDSZ03-43	AA	A	GG	G	CC	C	CC	C	CC	C	CG	CG	CC	C	CC	C
GDSZ03-44	AC	NA	GG	G	CC	NA	CC	C	CC	C	CC	C	CC	C	CC	C
GDSZ03-45	AC	NA	GG	G	CC	C	CC	C	CT	TC	CC	C	CC	C	CA	CA
GDSZ03-46	AC	NA	GG	G	CC	C	CT	CT	CT	TC	CG	CG	CC	C	CA	NA
GDSZ03-47	AA	A	GG	G	CC	CA	CC	C	CT	TC	CC	C	CC	C	CC	NA
GDSZ03-48	AC	NA	GG	G	CC	C	CC	C	CT	TC	CG	CG	CC	C	CA	CA
GDSZ03-49	AC	NA	GG	G	CC	C	CC	C	CT	TC	CG	CG	CC	C	CC	C
GDSZ03-50	AA	A	GG	G	CC	C	CC	C	CC	C	CG	NA	CC	C	CC	NA
GDSZ03-51	AC	NA	GG	G	CC	C	CC	C	CC	C	CG	NA	CT	NA	CA	CA
GDSZ03-52	AA	A	GG	G	CC	C	CC	C	CC	C	CG	CG	CT	CT	CA	CA
GDSZ03-53	AA	A	GG	G	CC	C	CC	C	CC	C	CG	CG	CC	C	CA	CA
GDSZ03-54	AC	NA	GG	G	CC	C	CC	C	CC	C	CG	CG	CC	C	CC	C
GDSZ03-55	AC	NA	GG	G	CC	C	CC	C	CC	NA	CG	CG	CT	NA	CA	CA
GDSZ03-56	AA	A	GG	G	CC	C	CC	C	CT	TC	CC	NA	CC	C	CA	CA
GDSZ03-57	AA	A	GG	G	CC	C	CC	C	CC	C	CC	C	CC	C	CA	CA
GDSZ03-58	AA	A	GG	G	CC	C	CT	CT	CC	NA	CG	CG	CC	C	CC	CA
GDSZ03-59	AC	A	GG	G	CC	C	CC	C	CT	TC	CC	C	CC	C	CA	CA
GDSZ03-60	AA	A	GG	G	CA	CA	CC	C	CC	C	CG	CG	CT	NA	CC	CA
GDSZ03-61	AC	NA	GG	G	CC	C	CC	C	CC	C	CG	CG	CC	C	CC	C
GDSZ03-62	AA	A	GG	G	CC	C	CC	C	CC	C	CC	C	CT	CT	CC	C
GDSZ03-63	AA	A	GG	G	CC	C	CC	NA	CT	TC	CG	C	CC	C	CA	NA
GDSZ03-64	AA	A	GG	G	CC	C	CC	C	CC	C	CC	C	CC	C	CA	CA
GDSZ03-65	AC	NA	GG	G	CC	C	CC	C	CT	TC	CG	NA	CT	CT	CA	CA
GDSZ03-66	AC	NA	GG	G	CC	C	CC	C	CC	C	CC	C	CC	C	CC	C
GDSZ03-67	AA	A	GG	G	CC	C	CC	C	CC	C	CG	CG	CC	C	CA	CA
GDSZ04-1	AA	A	GA	NA	CC	C	CT	NA	CC	C	CC	C	CC	NA	CA	CA
GDSZ04-2	AA	A	GG	G	CC	C	CT	NA	CT	NA	CC	C	CC	C	CA	CA
GDSZ04-3	AA	A	GG	G	CC	C	CC	C	CC	C	CC	C	CC	C	CA	CA
GDSZ04-4	AA	A	GG	NA	CC	CA	CC	C	CC	C	CG	NA	CC	C	CA	A
GDSZ04-5	AA	A	GA	G	CC	C	CC	C	CC	C	CC	C	CC	C	CA	CA
GDSZ04-6	AA	NA	GG	G	CC	C	CT	C	CC	C	CC	C	CC	CT	CA	C
GDSZ04-7	AA	NA	GA	GA	CC	NA	CT	C	CC	C	CC	NA	CC	C	CA	C
GDSZ04-8	AA	A	GG	G	CC	C	CT	NA	CC	C	CC	C	CC	C	CA	CA
GDSZ04-9	AA	A	GA	NA	CC	C	CC	C	CC	C	CC	C	CC	C	CA	CA
GDSZ04-10	AA	A	GA	GA	CC	C	CC	C	CC	C	CC	NA	CC	C	CA	CA
GDSZ04-11	AA	A	GA	GA	CC	C	CT	NA	CC	C	CC	C	CC	C	CA	CA
GDSZ04-12	AA	A	GG	G	CC	C	CC	C	CT	TC	CC	C	CC	C	CA	NA
GDSZ04-13	AA	A	GG	G	CC	C	CC	C	CC	C	CC	C	CC	C	CA	CA
GDSZ04-14	AA	A	GA	GA	CC	C	CC	C	CC	C	CC	NA	CT	NA	CA	CA
GDSZ04-15	AA	A	GA	GA	CC	C	CT	NA	CC	C	CC	C	CC	C	CA	NA
GDSZ04-16	AA	A	GA	GA	CC	C	CC	C	CC	C	CG	NA	CC	C	CA	NA
GDSZ04-17	AA	A	GA	GA	CC	C	CC	C	CC	C	CC	C	CC	C	CA	A
GDSZ04-18	AA	A	GA	NA	CC	NA	CC	NA	CC	C	CC	C	CC	C	CA	CA
GDSZ04-19	AA	A	GG	G	CC	C	CC	C	CC	C	CC	C	CC	C	CA	CA
GDSZ04-20	AA	A	GA	G	CC	NA	CC	C	CT	NA	CC	NA	CC	C	CA	CA
GDSZ04-21	AA	A	GG	G	CC	C	CC	C	CC	C	CC	C	CC	C	CA	CA
GDSZ04-22	AA	A	GA	GA	CC	C	CC	C	CT	NA	CC	NA	CT	NA	CA	CA
GDSZ04-23	AA	A	GG	G	CC	NA	CT	NA	CC	C	CC	NA	CC	C	CA	CA
GDSZ04-24	AA	A	GA	NA	CC	C	CT	NA	CC	C	CC	C	CC	C	CA	NA
GDSZ04-25	AA	A	GA	GA	CC	C	CC	C	CC	C	CC	C	CC	C	CA	NA
GDSZ04-26	AA	A	GA	GA	CC	C	CT	CT	CC	C	CC	C	CC	C	CA	NA
GDSZ04-27	AA	A	GA	GA	CC	C	CC	CT	CT	TC	CC	C	CC	C	CA	NA
GDSZ04-28	AA	A	GA	GA	CC	C	CC	C	CT	NA	CC	C	CC	C	CA	CA
GDSZ04-29	AA	A	GG	G	CC	C	CC	NA	CT	TC	CC	C	CC	C	CA	CA
GDSZ04-30	AA	A	GG	G	CC	C	CT	NA	CC	C	CC	C	CC	C	CA	CA
GDSZ04-31	AA	A	GA	G	CC	C	CC	C	CC	NA	CC	C	CC	C	CA	CA
GDSZ04-32	AA	A	GA	GA	CC	C	CC	C	CT	NA	CC	C	CC	C	CA	CA
GDSZ05-1	AC	NA	GG	G	CC	C	CC	C	CC	C	CC	C	CT	CT	CC	C
GDSZ05-2	AC	CA	GG	G	CC	C	CC	C	CC	C	CC	C	CT	CT	CC	NA
GDSZ05-3	AC	NA	GG	G	CC	NA	CC	C	CC	C	CC	C	CT	CT	CC	C
GDSZ05-4	AC	CA	GG	G	CA	CA	CC	C	CC	C	CC	C	CT	CT	CA	CA
GDSZ05-5	AC	CA	GG	G	CC	C	CC	C	CC	C	CC	C	CT	CT	CA	CA
GDSZ05-6	AC	NA	GG	G	CC	C	CC	C	CC	C	CC	C	CT	NA	CC	C
GDSZ05-7	AC	A	GG	G	CC	C	CC	C	CC	C	CC	C	CC	C	CC	C
GDSZ05-8	AC	NA	GG	G	CC	C	CC	C	CC	C	CC	C	CT	CT	CA	CA
GDSZ05-9	CC	CA	GG	G	CC	C	CC	C	CC	C	CC	C	CC	C	CA	CA
GDSZ05-10	CC	CA	GG	G	CA	CA	CC	C	CC	C	CC	C	CT	CT	CC	C
GDSZ05-11	AC	NA	GG	G	CA	CA	CC	C	CC	C	CC	C	CT	CT	CC	C
GDSZ05-12	AC	CA	GG	G	CA	CA	CC	C	CC	C	CC	C	CT	CT	CC	C
GDSZ05-13	CC	C	GG	G	CA	CA	CC	C	CC	C	CC	C	CT	NA	CC	CA
GDSZ05-14	AC	CA	GG	G	CA	CA	CC	C	CC	C	CC	C	CT	CT	CC	CA
GDSZ05-15	AC	NA	GG	G	CA	CA	CC	C	CC	C	CC	NA	CT	CT	CC	NA
GDSZ05-16	AC	NA	GG	G	CA	CA	CC	C	CC	C	CC	C	CT	CT	CC	NA
GDSZ05-17	CC	CA	GG	G	CA	CA	CC	C	CC	C	CC	C	CT	NA	CC	C
GDSZ05-18	CC	C	GG	G	CC	NA	CC	C	CC	C	CC	C	CT	CT	CC	C
GDSZ05-19	AC	CA	GG	G	CC	C	CC	C	CC	C	CC	C	CT	CT	CC	C
GDSZ05-20	AC	NA	GG	G	CC	C	CC	C	CC	C	CC	C	CT	CT	CA	NA
GDSZ05-21	AA	A	GG	G	CA	CA	CC	C	CC	C	CC	NA	CT	CT	CC	NA
GDDG01-1	AA	A	GG	G	CC	C	CT	CT	CC	C	CC	C	CC	C	CA	CA
GDDG01-2	AA	A	GG	G	CC	C	CT	CT	CC	C	CC	C	CC	C	CA	CA
GDDG01-3	AA	A	GG	G	CC	C	CC	C	CC	C	CG	CG	CC	C	CA	CA
GDDG01-4	AA	A	GG	G	CC	C	CT	NA	CT	TC	CG	CG	CT	CT	CA	CA
GDDG01-5	AA	A	GG	G	CC	NA	CC	C	CC	C	CG	CG	CT	CT	CC	CA
GDDG01-6	AC	NA	GG	G	CC	C	CC	C	CC	C	CG	NA	CT	CT	AA	A
GDDG01-7	AA	A	GG	G	CC	C	CC	C	CC	C	CG	CG	CC	C	CA	CA
GDDG01-8	AA	A	GG	G	CC	C	CC	C	CC	C	CC	C	CC	C	CC	C
GDDG01-9	AA	A	GG	G	CC	NA	CT	CT	CT	TC	CC	C	CT	CT	CA	CA
GDDG01-10	AA	A	GG	G	CC	C	CT	CT	CT	TC	CG	CG	CT	CT	CA	NA
GDDG01-11	AA	A	GG	G	CA	CA	CT	NA	CT	TC	CC	C	CC	C	CA	CA
GDDG01-12	AA	A	GG	G	CC	C	CT	CT	CC	C	CG	CG	CC	C	CA	CA
GDDG01-13	AA	A	GG	G	CC	C	CC	C	CC	C	CC	C	CT	CT	CA	CA
GDDG01-14	AA	A	GG	G	CC	C	CT	CT	CC	NA	CG	CG	CC	C	CA	CA
GDDG01-15	AA	A	GG	G	CC	C	CT	CT	CC	C	CG	NA	CT	CT	CA	CA
GDDG01-16	AA	A	GG	G	CC	C	CC	C	CC	C	CG	NA	CC	C	CA	CA
GDDG01-17	AA	A	GG	G	CC	C	CT	CT	CC	C	CG	CG	CC	C	CA	NA
GDDG01-18	AA	A	GG	G	CC	C	CT	NA	CC	C	CC	C	CC	C	CA	CA
GDDG01-19	AA	A	GG	G	CC	C	CT	NA	CT	NA	CG	CG	CC	C	CA	CA
GDDG01-20	AA	A	GG	G	CC	C	CC	NA	CC	NA	CC	C	CC	C	CA	CA
GDDG01-21	AA	A	GG	G	CC	C	CC	C	CC	NA	CG	C	CC	C	CC	NA
GDDG01-22	AC	A	GG	G	CC	C	CT	CT	CC	C	CG	NA	CC	C	CA	CA
GDDG01-23	AA	A	GG	G	CC	C	CT	CT	CC	C	CG	CG	CC	C	CA	CA
GDDG01-24	AA	A	GG	G	CC	NA	CT	NA	CT	TC	CC	C	CC	C	CA	CA
GDDG01-25	AA	A	GG	G	CC	C	CT	CT	CT	TC	CC	C	CC	C	CC	C
GDDG01-26	AA	A	GG	G	CC	C	CC	C	CC	C	CC	NA	CC	C	CA	CA
GDDG01-27	AA	A	GG	G	CC	NA	CC	C	CT	TC	CG	CG	CT	CT	CA	CA
GDDG01-28	AA	A	GG	G	CC	C	CT	NA	CT	NA	CG	NA	CT	CT	CA	CA
GDDG01-29	AA	A	GG	G	CC	C	CT	NA	CT	NA	CC	C	CT	NA	CA	CA
GDDG01-30	AA	A	GG	G	CC	C	CT	NA	CT	TC	CC	C	CT	NA	CA	CA
GDDG01-31	AA	A	GA	GA	CC	C	CT	CT	CC	C	CC	C	CC	C	CA	CA
GDDG01-32	AC	A	GG	G	CC	C	CT	NA	CT	TC	CG	C	CC	C	CA	CA
GDDG01-33	AA	A	GG	G	CC	C	CT	NA	CT	TC	CC	C	CT	NA	CA	CA
GDDG01-34	AA	A	GG	G	CC	C	CT	CT	CT	TC	CC	C	CT	NA	CC	C
GDDG01-35	AA	A	GG	G	CC	C	CC	C	CC	C	CC	NA	CC	C	CA	CA
GDDG01-36	AA	A	GG	G	CC	C	CT	NA	CC	NA	CC	C	CT	NA	CA	A
GDDG01-37	AA	A	GG	G	CC	C	CC	C	CC	C	CG	CG	CT	CT	CA	CA
GDDG02-1	AA	A	GG	G	CA	CA	CT	CT	CC	C	CC	C	CT	CT	CA	CA
GDDG02-2	AA	A	GG	G	CA	CA	CT	CT	CC	C	CC	C	CC	C	CA	CA
GDDG02-3	AA	A	GA	NA	CA	CA	CT	NA	CC	C	CC	C	CC	C	CA	CA
GDDG02-4	AA	A	GG	G	CC	NA	CC	C	CC	C	CC	C	CT	CT	CC	C
GDDG02-5	AA	A	GA	GA	CA	CA	CC	C	CC	C	CC	C	CC	C	CA	NA
GDDG02-6	AA	A	GA	GA	CC	C	CT	CT	CC	C	CC	C	CC	C	CA	CA
GDDG02-7	AA	A	GA	GA	CA	CA	CC	C	CT	TC	CC	C	CC	C	CA	CA
GDDG02-8	AA	A	GA	GA	CC	NA	CT	CT	CC	C	CC	C	CT	CT	CA	CA
GDDG02-9	AA	A	GG	G	CA	CA	CT	CT	CC	C	CC	C	CC	NA	CA	CA
GDDG02-10	AA	A	GG	G	CA	CA	CT	CT	CC	C	CC	C	CC	C	CC	C
GDDG02-11	AA	A	GA	NA	CA	CA	CT	CT	CC	C	CC	C	CC	C	CA	CA
GDDG02-12	AA	A	GA	NA	CA	CA	CT	NA	CC	C	CC	C	CC	C	CA	CA
GDDG02-13	AA	A	GG	G	CA	CA	CT	CT	CC	C	CC	C	CC	C	CA	NA
GDDG02-14	AA	A	GA	NA	CA	CA	CT	NA	CC	C	CC	C	CC	C	CC	C
GDDG02-15	AA	A	GA	GA	CA	CA	CC	C	CC	C	CC	C	CT	NA	CA	CA
GDDG02-16	AA	A	GA	NA	CC	C	CT	CT	CC	C	CC	C	CC	C	CA	CA
GDDG02-17	AA	A	GG	G	CA	NA	CT	CT	CC	C	CC	C	CT	CT	CA	CA
GDDG02-18	AA	A	GG	G	CA	CA	CT	CT	CC	C	CC	C	CC	C	CA	NA
GDDG02-19	AA	A	GG	G	CA	CA	CT	NA	CC	C	CC	C	CT	CT	CA	NA
GDDG02-20	AA	A	GA	GA	CA	CA	CC	C	CC	C	CC	C	CT	CT	CA	A
GDDG02-21	AA	A	GA	GA	CA	CA	CT	CT	CC	C	CC	C	CT	NA	CC	C
GDDG02-22	AA	A	GG	NA	CA	CA	CT	NA	CC	C	CC	C	CT	CT	AA	A
GDDG02-23	AA	A	GG	G	CC	C	CC	C	CC	C	CC	C	CC	C	CC	CA
GDDG02-24	AA	A	GG	G	CA	CA	CT	NA	CC	C	CC	C	CT	NA	CA	CA
GDDG02-25	AA	A	GA	NA	CA	CA	CC	CT	CC	C	CC	C	CT	NA	CA	CA
GDDG02-26	AA	A	GG	G	CA	CA	CT	NA	CC	C	CC	C	CT	NA	CA	NA
GDDG02-27	AA	A	GA	NA	CA	CA	CT	NA	CC	NA	CC	C	CC	C	CA	CA
GDDG02-28	AA	A	GA	NA	CA	CA	CT	CT	CC	C	CC	C	CC	C	CA	CA
HK01-1	AA	NA	GG	G	CA	CA	CC	C	CC	C	CC	C	CC	C	CA	CA
HK01-2	AA	A	GG	G	CC	NA	CC	C	CC	C	CC	C	CC	C	CA	A
HK01-3	AA	A	GG	G	CC	C	CC	C	CC	C	CC	C	CC	C	CA	CA
HK01-4	AA	A	GG	G	CC	C	CC	C	CC	C	CC	C	CC	C	CA	CA
HK01-5	AA	A	GG	G	CC	C	CC	C	CC	C	CC	C	CC	C	CA	CA
HK01-6	AA	A	GG	G	CC	C	CC	C	CC	C	CC	C	CT	CT	CA	NA
HK01-7	AA	A	GG	G	CC	C	CC	C	CC	C	CG	CG	CC	C	CA	CA
HK01-8	AA	A	GG	G	CC	C	CC	C	CC	C	CC	C	CT	NA	CA	NA
HK01-9	AA	A	GG	G	CC	NA	CC	C	CC	C	CC	C	CT	CT	CA	CA
HK01-10	AA	A	GG	G	CC	NA	CC	C	CC	C	CC	NA	CT	NA	CA	NA
HK01-11	AA	A	GG	G	CC	C	CC	C	CC	C	CC	CG	CC	C	AA	CA
HK01-12	AA	A	GG	G	CC	C	CC	C	CC	C	CG	NA	CC	C	CA	CA
HK01-13	AA	A	GG	G	CA	NA	CC	C	CC	C	CC	C	CT	CT	CA	NA
HK01-14	AA	A	GG	G	CC	C	CC	C	CC	C	CC	C	CC	C	CA	CA
HK01-15	AA	A	GG	G	CA	CA	CC	C	CC	C	CC	C	CT	CT	CA	CA
HK01-16	AA	A	GG	G	CC	C	CC	C	CC	C	CG	C	CT	C	CA	CA
HK01-17	AA	A	GG	G	CC	C	CC	C	CC	C	CC	NA	CC	C	CA	NA
HK01-18	AA	A	GG	G	CC	C	CC	C	CC	C	CC	C	CC	C	CA	CA
HK01-19	AA	A	GG	G	CC	C	CC	C	CC	C	CC	C	CC	C	CA	CA
HK01-20	AA	A	GG	G	CC	C	CC	C	CC	C	CC	C	CT	CT	CA	CA
HK01-21	AA	A	GG	G	CC	NA	CC	C	CC	C	CC	C	CT	NA	AA	A
HK01-22	AA	A	GG	G	CC	C	CC	C	CC	C	CG	NA	CC	C	CA	NA
HK01-23	AA	A	GG	G	CA	CA	CC	C	CC	C	CC	C	CC	C	CA	CA
HK01-24	AA	A	GG	G	CC	C	CC	C	CC	C	CC	C	CC	C	CA	NA
HK01-25	AA	A	GG	G	CC	C	CC	C	CC	C	CC	NA	CC	C	CA	NA
HK01-26	AA	A	GG	G	CC	C	CC	C	CC	C	CC	C	CC	C	CA	CA
HK01-27	AA	A	GG	G	CC	C	CC	C	CC	C	CC	C	CC	C	CA	CA
HK01-28	AA	A	GG	G	CA	CA	CC	C	CC	C	CC	C	CC	C	CA	NA
HK01-29	AA	A	GG	G	CC	C	CC	C	CC	C	CC	C	CT	NA	CA	CA
HK01-30	AA	A	GG	G	CC	C	CC	C	CC	C	CC	C	CC	C	CA	CA
HK01-31	AA	A	GG	G	CC	C	CC	C	CC	C	CC	C	CC	C	CA	A
HK01-32	AA	A	GG	G	CC	C	CC	C	CC	C	CG	NA	CT	CT	CA	CA
HK01-33	AA	A	GG	G	CC	C	CC	C	CC	C	CC	C	CC	C	CA	NA
HK01-34	AA	A	GG	G	CC	C	CC	C	CC	C	CC	C	CC	C	CA	CA
HK01-35	AA	A	GG	G	CC	C	CC	C	CC	C	CC	C	CC	C	CA	CA
HK01-36	AA	A	GG	G	CC	C	CC	C	CC	C	CC	NA	CC	C	CA	NA
HK01-37	AA	A	GG	G	CA	CA	CC	C	CC	C	CC	C	CC	C	CA	CA
HK01-38	AA	A	GG	G	CC	C	CC	C	CC	C	CC	CG	CC	CT	CA	NA
HK01-39	AA	A	GG	G	CC	C	CC	C	CC	C	CC	C	CT	CT	CA	CA
HK01-40	AA	A	GG	G	CC	C	CC	C	CC	C	CC	C	CC	C	CA	CA
HK01-41	AA	A	GG	G	CC	C	CC	C	CC	C	CC	C	CC	C	CA	CA
HK01-42	AA	A	GG	G	CC	C	CC	C	CC	C	CC	C	CC	C	AA	A
HK01-43	AA	A	GG	G	CC	C	CC	C	CC	C	CC	C	CC	C	CA	CA
HK01-44	AA	A	GG	G	CA	CA	CC	C	CC	C	CG	NA	CC	C	CA	CA
HK01-45	AA	A	GG	G	CC	C	CC	C	CC	C	CC	NA	CC	C	CA	NA
HK01-46	AA	A	GG	G	CC	C	CC	C	CC	C	CC	C	CC	C	CA	CA
HK01-47	AA	A	GG	G	CC	C	CC	C	CC	C	CC	C	CT	CT	CA	CA
HK01-48	AA	A	GG	G	CC	C	CC	C	CC	C	CC	C	CT	CT	CA	CA
HK01-49	AA	A	GG	G	CC	C	CC	C	CC	C	CC	C	CC	C	CA	CA
HK01-50	AA	A	GG	G	CC	C	CC	C	CC	C	CG	CG	CT	CT	CA	NA
HK01-51	AA	A	GG	G	CC	C	CC	C	CC	C	CC	C	CC	C	AA	A
HK01-52	AA	A	GG	G	CC	C	CC	C	CC	C	CC	NA	CC	C	CA	CA
HK01-53	AA	A	GG	G	CC	NA	CC	C	CC	C	CC	C	CT	CT	CA	CA
HK01-54	AA	A	GG	G	CC	C	CC	C	CC	C	CC	C	CC	C	CA	NA
