# Supplementary material for: Invasive patterns of Biomphalaria straminea revealed by genetic mapping in the Greater Bay Area, China
Source: Infect Dis Poverty. 2026 Jan 15;15:9. doi: 10.1186/s40249-025-01411-8 (PMC12805737; doi:10.1186/s40249-025-01411-8)
Supplement: Supplementary file 9 — Supplementary material 9. Genotyping results obtained from high-throughput sequencing and iPLEX assay of all 290 Biomphalaria straminea samples. [file 40249_2025_1411_MOESM9_ESM.xlsx]

## Sheet: Sheet1
Province	City	Sampling sites	Abbreviation	Coordinates	Number
Guangdong	Shenzhen	Kuichong Second Primary School	GDSZ01	22.3806, 114.2435	18
Guangdong	Shenzhen	Tuyang Community	GDSZ02	22.3655, 114.2414	33
Guangdong	Shenzhen	Donghu Park	GDSZ03	22.6324, 114.1564	67
Guangdong	Shenzhen	Dasha River	GDSZ04	22.5778, 113.9494	32
Guangdong	Shenzhen	Dasha River	GDSZ05	22.5667, 113.95	21
Guangdong	Dongguan	Binhe Park	GDDG01	22.9128, 114.0788	37
Guangdong	Dongguan	Changshantou Village	GDDG02	22.8529, 114.1292	28
Hong Kong	Hong Kong	Hudiewan Park	HK01	22.3706, 113.963	54
