# Supplementary material for: Invasive patterns of Biomphalaria straminea revealed by genetic mapping in the Greater Bay Area, China
Source: Infect Dis Poverty. 2026 Jan 15;15:9. doi: 10.1186/s40249-025-01411-8 (PMC12805737; doi:10.1186/s40249-025-01411-8)
Supplement: Supplementary file 10 — Supplementary material 10. Mass spectra of different genotyping results acquired from eight SNP loci of Biomphalaria straminea. a Bs25. b Bs28. c Bs32. d Bs37. e Bs57. f Bs61. g Bs66. h Bs76. [file 40249_2025_1411_MOESM10_ESM.xlsx]

## Sheet: Sheet1
Primer	Sequence (5′→3′)
Ead1_P1.1	ACACTCTTTCCCTACACGACGCTCTTCCGATCTACTGG
Ead1_P1.2	AATTCCAGTAGATCGGAAGAGCGTCGTGTAGGGAAAGAGTGT
Ead2_P1.1	ACACTCTTTCCCTACACGACGCTCTTCCGATCTAACCA
Ead2_P1.2	AATTTGGTTAGATCGGAAGAGCGTCGTGTAGGGAAAGAGTGT
Ead3_P1.1	ACACTCTTTCCCTACACGACGCTCTTCCGATCTAAGGA
Ead3_P1.2	AATTTCCTTAGATCGGAAGAGCGTCGTGTAGGGAAAGAGTGT
Ead4_P1.1	ACACTCTTTCCCTACACGACGCTCTTCCGATCTACACA
Ead4_P1.2	AATTTGTGTAGATCGGAAGAGCGTCGTGTAGGGAAAGAGTGT
Ead5_P1.1	ACACTCTTTCCCTACACGACGCTCTTCCGATCTACGGT
Ead5_P1.2	AATTACCGTAGATCGGAAGAGCGTCGTGTAGGGAAAGAGTGT
Ead6_P1.1	ACACTCTTTCCCTACACGACGCTCTTCCGATCTAGCTA
Ead6_P1.2	AATTTAGCTAGATCGGAAGAGCGTCGTGTAGGGAAAGAGTGT
Ead7_P1.1	ACACTCTTTCCCTACACGACGCTCTTCCGATCTCAACC
Ead7_P1.2	AATTGGTTGAGATCGGAAGAGCGTCGTGTAGGGAAAGAGTGT
Ead8_P1.1	ACACTCTTTCCCTACACGACGCTCTTCCGATCTCGAAT
Ead8_P1.2	AATTATTCGAGATCGGAAGAGCGTCGTGTAGGGAAAGAGTGT
Ead9_P1.1	ACACTCTTTCCCTACACGACGCTCTTCCGATCTCGATC
Ead9_P1.2	AATTGATCGAGATCGGAAGAGCGTCGTGTAGGGAAAGAGTGT
Ead10_P1.1	ACACTCTTTCCCTACACGACGCTCTTCCGATCTCTGAT
Ead10_P1.2	AATTATCAGAGATCGGAAGAGCGTCGTGTAGGGAAAGAGTGT
Ead11_P1.1	ACACTCTTTCCCTACACGACGCTCTTCCGATCTCTGCG
Ead11_P1.2	AATTCGCAGAGATCGGAAGAGCGTCGTGTAGGGAAAGAGTGT
Ead12_P1.1	ACACTCTTTCCCTACACGACGCTCTTCCGATCTCTGTC
Ead12_P1.2	AATTGACAGAGATCGGAAGAGCGTCGTGTAGGGAAAGAGTGT
Ead13_P1.1	ACACTCTTTCCCTACACGACGCTCTTCCGATCTGACAC
Ead13_P1.2	AATTGTGTCAGATCGGAAGAGCGTCGTGTAGGGAAAGAGTGT
Ead14_P1.1	ACACTCTTTCCCTACACGACGCTCTTCCGATCTGAGAT
Ead14_P1.2	AATTATCTCAGATCGGAAGAGCGTCGTGTAGGGAAAGAGTGT
Ead15_P1.1	ACACTCTTTCCCTACACGACGCTCTTCCGATCTGAGTC
Ead15_P1.2	AATTGACTCAGATCGGAAGAGCGTCGTGTAGGGAAAGAGTGT
Ead16_P1.1	ACACTCTTTCCCTACACGACGCTCTTCCGATCTGCATG
Ead16_P1.2	AATTCATGCAGATCGGAAGAGCGTCGTGTAGGGAAAGAGTGT
Ead17_P1.1	ACACTCTTTCCCTACACGACGCTCTTCCGATCTGCTGA
Ead17_P1.2	AATTTCAGCAGATCGGAAGAGCGTCGTGTAGGGAAAGAGTGT
Ead18_P1.1	ACACTCTTTCCCTACACGACGCTCTTCCGATCTGGATA
Ead18_P1.2	AATTTATCCAGATCGGAAGAGCGTCGTGTAGGGAAAGAGTGT
Ead19_P1.1	ACACTCTTTCCCTACACGACGCTCTTCCGATCTGTAGT
Ead19_P1.2	AATTACTACAGATCGGAAGAGCGTCGTGTAGGGAAAGAGTGT
Ead20_P1.1	ACACTCTTTCCCTACACGACGCTCTTCCGATCTGTCGA
Ead20_P1.2	AATTTCGACAGATCGGAAGAGCGTCGTGTAGGGAAAGAGTGT
Ead21_P1.1	ACACTCTTTCCCTACACGACGCTCTTCCGATCTTACGT
Ead21_P1.2	AATTACGTAAGATCGGAAGAGCGTCGTGTAGGGAAAGAGTGT
Ead22_P1.1	ACACTCTTTCCCTACACGACGCTCTTCCGATCTTAGTA
Ead22_P1.2	AATTTACTAAGATCGGAAGAGCGTCGTGTAGGGAAAGAGTGT
Ead23_P1.1	ACACTCTTTCCCTACACGACGCTCTTCCGATCTTCAGT
Ead23_P1.2	AATTACTGAAGATCGGAAGAGCGTCGTGTAGGGAAAGAGTGT
Ead24_P1.1	ACACTCTTTCCCTACACGACGCTCTTCCGATCTTCTGC
Ead24_P1.2	AATTGCAGAAGATCGGAAGAGCGTCGTGTAGGGAAAGAGTGT
MspI_P2.1	GTGACTGGAGTTCAGACGTGTGCTCTTCCGATCT
MspI_P2.2	CGAGATCGGAAGAGCGAGAACAA
ddrad_PCR1	AATGATACGGCGACCACCGAGATCTACACTCTTTCCCTACACGACG
ddrad_PCR2_1	CAAGCAGAAGACGGCATACGAGATCGTGATGTGACTGGAGTTCAGACGTGTGC
ddrad_PCR2_2	CAAGCAGAAGACGGCATACGAGATACATCGGTGACTGGAGTTCAGACGTGTGC
ddrad_PCR2_3	CAAGCAGAAGACGGCATACGAGATGCCTAAGTGACTGGAGTTCAGACGTGTGC
ddrad_PCR2_4	CAAGCAGAAGACGGCATACGAGATTGGTCAGTGACTGGAGTTCAGACGTGTGC
