# Supplementary material for: Invasive patterns of Biomphalaria straminea revealed by genetic mapping in the Greater Bay Area, China
Source: Infect Dis Poverty. 2026 Jan 15;15:9. doi: 10.1186/s40249-025-01411-8 (PMC12805737; doi:10.1186/s40249-025-01411-8)
Supplement: Supplementary file 11 — Supplementary material 11. a Receiver operating characteristic (ROC) curve for the dataset of Biomphalaria straminea generated by the MaxEnt model. b Jackknife test of regularized training gain for the MaxEnt model of Biomphalaria straminea distribution. [file 40249_2025_1411_MOESM11_ESM.xlsx]

## Sheet: Sheet1
Primer	Sequence (5′→3′)
Bs25_W1_F	ACGTTGGATGTCCACACAGAAACCGCCAGT
Bs25_W1_R	ACGTTGGATGACGGCCTGCCATTGAATTCC
Bs25_W1_E	AATGGCCTGAGAAATCTCCAGTG
Bs28_W1_F	ACGTTGGATGATCTTGAAAGTCAGGCCTCG
Bs28_W1_R	ACGTTGGATGACCGGCTACTTCTACTCAAG
Bs28_W1_E	GATGGCCCAGGAATACG
Bs32_W1_F	ACGTTGGATGCGTCCTACAGACCTTACAAC
Bs32_W1_R	ACGTTGGATGCCCAAGCAACATTCCGATAC
Bs32_W1_E	TTCCAATTCCGATACACAGCCTC
Bs37_W1_F	ACGTTGGATGGGGCGCACACTTTATCAAAC
Bs37_W1_R	ACGTTGGATGGGCTGTGTGTTCTCTCAAAC
Bs37_W1_E	TGCATCAATGGCTGA
Bs57_W1_F	ACGTTGGATGGGATGAAGTGGACATTGAGG
Bs57_W1_R	ACGTTGGATGTATATCTAACCTGCAGCGTC
Bs57_W1_E	AGGCGGCGTACCTGCTCCA
Bs61_W1_F	ACGTTGGATGGCATGCGCGAAACTCAATAG
Bs61_W1_R	ACGTTGGATGGTCAATAAAACTGATCGGAGG
Bs61_W1_E	CTTTCCATTTTATGTTTCTCCT
Bs66_W1_F	ACGTTGGATGCCTCTTGCAGCTTTAACTTC
Bs66_W1_R	ACGTTGGATGGAAGCTTCAGTGGTTACTGG
Bs66_W1_E	CCTCGTGAAAAGTTCTTTCGCTTC
Bs76_W1_F	ACGTTGGATGGATACTCCTGCATGATGACC
Bs76_W1_R	ACGTTGGATGAGAGGATACCAACCAACGTC
Bs76_W1_E	CCCGACCGGTAGCCCCAG
